# Supplementary material for: Determining Minnesota bee species’ distributions and phenologies with the help of participatory science
Source: PeerJ. 2023 Nov 15;11:e16146. doi: 10.7717/peerj.16146 (PMC10656906; doi:10.7717/peerj.16146)
Supplement: Supplemental Information 2 — Downloaded 3-9-2021. Observations total 12,384. [file peerj-11-16146-s002.xlsx]

## Sheet: Sheet1
Family	Genus	Scientific name	# Observations
Andrenidae	Andrena		12
Andrenidae	Andrena	Andrena aliciae	4
Andrenidae	Andrena	Andrena alleghaniensis	1
Andrenidae	Andrena	Andrena andrenoides	3
Andrenidae	Andrena	Andrena asteris	6
Andrenidae	Andrena	Andrena barbilabris	6
Andrenidae	Andrena	Andrena bradleyi	1
Andrenidae	Andrena	Andrena carlini	3
Andrenidae	Andrena	Andrena clarkella	1
Andrenidae	Andrena	Andrena crataegi	13
Andrenidae	Andrena	Andrena cressonii	3
Andrenidae	Andrena	Andrena distans	9
Andrenidae	Andrena	Andrena dunningi	56
Andrenidae	Andrena	Andrena erigeniae	3
Andrenidae	Andrena	Andrena erythrogaster	2
Andrenidae	Andrena	Andrena frigida	1
Andrenidae	Andrena	Andrena geranii	9
Andrenidae	Andrena	Andrena helianthi	12
Andrenidae	Andrena	Andrena hirticincta	30
Andrenidae	Andrena	Andrena integra	5
Andrenidae	Andrena	Andrena mariae	2
Andrenidae	Andrena	Andrena milwaukeensis	55
Andrenidae	Andrena	Andrena miserabilis	4
Andrenidae	Andrena	Andrena nasonii	3
Andrenidae	Andrena	Andrena nubecula	6
Andrenidae	Andrena	Andrena rudbeckiae	10
Andrenidae	Andrena	Andrena rugosa	1
Andrenidae	Andrena	Andrena vicina	36
Andrenidae	Andrena	Andrena wilkella	34
Andrenidae	Andrena	Andrena ziziae	8
Andrenidae	Andrena	subgenus: Melandrena	3
Andrenidae	Calliopsis	Calliopsis andreniformis	24
Andrenidae	Calliopsis	Calliopsis nebraskensis	4
Andrenidae	Perdita	Perdita halictoides	6
Andrenidae	Perdita	Perdita maculigera	1
Andrenidae	Perdita	Perdita perpallida	9
Andrenidae	Pseudopanurgus	Pseudopanurgus andrenoides	6
Apidae	Anthophora	Anthophora terminalis	33
Apidae	Anthophora	Anthophora walshii	1
Apidae	Apis	Apis mellifera	1254
Apidae	Bombus		46
Apidae	Bombus	Bombus affinis	527
Apidae	Bombus	Bombus auricomus	558
Apidae	Bombus	Bombus bimaculatus	1152
Apidae	Bombus	Bombus borealis	128
Apidae	Bombus	Bombus citrinus	294
Apidae	Bombus	Bombus fernaldae	24
Apidae	Bombus	Bombus fervidus	208
Apidae	Bombus	Bombus frigidus	4
Apidae	Bombus	Bombus griseocollis	1515
Apidae	Bombus	Bombus huntii	2
Apidae	Bombus	Bombus impatiens	2931
Apidae	Bombus	Bombus nevadensis	5
Apidae	Bombus	Bombus pensylvanicus	38
Apidae	Bombus	Bombus perplexus	146
Apidae	Bombus	Bombus rufocinctus	518
Apidae	Bombus	Bombus sandersoni	2
Apidae	Bombus	Bombus ternarius	684
Apidae	Bombus	Bombus terricola	83
Apidae	Bombus	Bombus vagans	400
Apidae	Bombus	subgenus: Bombias	1
Apidae	Bombus	subgenus: Pyrobombus	45
Apidae	Ceratina		2
Apidae	Ceratina	Ceratina calcarata	4
Apidae	Ceratina	subgenus: Zadontomerus	10
Apidae	Epeolus	Epeolus bifasciatus	8
Apidae	Epeolus	Epeolus scutellaris	2
Apidae	Eucera	Eucera hamata	1
Apidae	Holcopasites	Holcopasites calliopsidis	9
Apidae	Melissodes		2
Apidae	Melissodes	Melissodes bimaculatus	165
Apidae	Melissodes	Melissodes bimaculatus bimaculatus	1
Apidae	Melissodes	Melissodes desponsus	27
Apidae	Melissodes	Melissodes druriellus	6
Apidae	Melissodes	Melissodes trinodis	5
Apidae	Melissodes	subgenus: Eumelissodes	1
Apidae	Nomada		3
Apidae	Nomada	Nomada articulata	2
Apidae	Nomada	Nomada banksi	2
Apidae	Nomada	Nomada cuneata	1
Apidae	Nomada	Nomada imbricata	1
Apidae	Nomada	Nomada luteoloides	7
Apidae	Nomada	Nomada superba	1
Apidae	Peponapis	Peponapis pruinosa	13
Apidae	Svastra	Svastra atripes	3
Apidae	Svastra	Svastra obliqua	2
Apidae	Svastra	Svastra obliqua obliqua	1
Apidae	Tetraloniella	Tetraloniella albata	1
Apidae	Triepeolus	Triepeolus lunatus	1
Apidae	Triepeolus	Triepeolus pectoralis	1
Apidae	Triepeolus	Triepeolus remigatus	2
Colletidae	Colletes	Colletes aberrans	1
Colletidae	Colletes	Colletes inaequalis	83
Colletidae	Colletes	Colletes latitarsis	3
Colletidae	Colletes	Colletes susannae	1
Colletidae	Colletes	Colletes simulans armatus	3
Colletidae	Hylaeus		2
Colletidae	Hylaeus	Hylaeus affinis	1
Colletidae	Hylaeus	Hylaeus basalis	1
Colletidae	Hylaeus	Hylaeus mesillae cressoni	1
Colletidae	Hylaeus	Hylaeus modestus	32
Colletidae	Hylaeus	subgenus: Prosopis	1
Halictidae	Agapostemon		15
Halictidae	Agapostemon	Agapostemon sericeus	17
Halictidae	Agapostemon	Agapostemon splendens	3
Halictidae	Agapostemon	Agapostemon virescens	192
Halictidae	Augochlora	Augochlora pura	61
Halictidae	Augochlorella	Augochlorella aurata	16
Halictidae	Augochloropsis	Augochloropsis metallica	23
Halictidae	Augochloropsis	Augochloropsis sumptuosa	1
Halictidae	Dufourea	Dufourea monardae	6
Halictidae	Halictus		1
Halictidae	Halictus	Halictus confusus	50
Halictidae	Halictus	Halictus ligatus	123
Halictidae	Halictus	Halictus rubicundus	64
Halictidae	Lasioglossum		2
Halictidae	Lasioglossum	Lasioglossum cinctipes	1
Halictidae	Lasioglossum	Lasioglossum coeruleum	2
Halictidae	Lasioglossum	Lasioglossum coriaceum	5
Halictidae	Lasioglossum	Lasioglossum pilosum	2
Halictidae	Lasioglossum	Lasioglossum subviridatum	3
Halictidae	Lasioglossum	Lasioglossum vierecki	6
Halictidae	Lasioglossum	Lasioglossum zephyrus	5
Halictidae	Lasioglossum	subgenus: Dialictus	9
Halictidae	Sphecodes	Sphecodes	2
Halictidae	Sphecodes	Sphecodes davisii	3
Megachilidae	Anthidium	Anthidium manicatum	35
Megachilidae	Anthidium	Anthidium oblongatum	32
Megachilidae	Coelioxys	Coelioxys modestus	7
Megachilidae	Coelioxys	Coelioxys rufitarsis	1
Megachilidae	Dianthidium	Dianthidium simile	3
Megachilidae	Megachile		9
Megachilidae	Megachile	Megachile brevis	1
Megachilidae	Megachile	Megachile campanulae	29
Megachilidae	Megachile	Megachile frigida	3
Megachilidae	Megachile	Megachile gemula	4
Megachilidae	Megachile	Megachile inermis	23
Megachilidae	Megachile	Megachile latimanus	118
Megachilidae	Megachile	Megachile melanophaea	6
Megachilidae	Megachile	Megachile mendica	5
Megachilidae	Megachile	Megachile pugnata	2
Megachilidae	Megachile	Megachile relativa	7
Megachilidae	Megachile	Megachile rotundata	9
Megachilidae	Megachile	Megachile sculpturalis	1
Megachilidae	Megachile	subgenus: Megachiloides	1
Megachilidae	Megachile	Megachile pugnata pugnata	8
Megachilidae	Osmia		1
Megachilidae	Osmia	Osmia lignaria	25
Megachilidae	Osmia	Osmia lignaria lignaria	13
Megachilidae	Paranthidium	Paranthidium jugatorium	25
