# Supplementary material for: Determining Minnesota bee species’ distributions and phenologies with the help of participatory science
Source: PeerJ. 2023 Nov 15;11:e16146. doi: 10.7717/peerj.16146 (PMC10656906; doi:10.7717/peerj.16146)
Supplement: Supplemental Information 3 — Each specimen of parasitic wasp in the families Eulophidae, Pteromalidae, and Torymidae represents an emergence event and may include multiple individuals. All Sphecidae that were not identified to genus or species are nest-building wasps that use resin in their nest construction. [file peerj-11-16146-s003.xlsx]

## Sheet: Sheet1
Family	Genus	Species	# Specimens	Lifestyle
Pompilidae			344	nest building, solitary
Sphecidae	Ampulex	sp.	5	nest building, solitary
Sphecidae			1449	nest building, solitary
Sphecidae	Isodontia	mexicana	640	nest building, solitary
Sphecidae	Trypoxylon	sp.	213	nest building, solitary
Vespidae	Ancistrocerus	adiabatus	45	nest building, solitary
Vespidae	Ancistrocerus	albolectus	1	nest building, solitary
Vespidae	Ancistrocerus	albophaleratus	51	nest building, solitary
Vespidae	Ancistrocerus	antilope	194	nest building, solitary
Vespidae	Ancistrocerus	spinolae	85	nest building, solitary
Vespidae	Euodynerus	sp. F	6	nest building, solitary
Vespidae	Euodynerus	foraminatus	144	nest building, solitary
Vespidae	Euodynerus	sp.	1	nest building, solitary
Vespidae	Stenodynerus	blepharus	2	nest building, solitary
Vespidae	Symmorphus	albomarginatus	4	nest building, solitary
Vespidae	Symmorphus	canadensis	243	nest building, solitary
Vespidae	Symmorphus	cristatus	61	nest building, solitary
Vespidae	Polistes	dominula	2	nest building, social
Braconidae			3	parasitic
Chrysididae	.		288	parasitic
Diapriadae			10	parasitic
Encyrtidae			3	parasitic
Eulophidae	Baryscapus	sp.	2	parasitic
Eulophidae			56	parasitic
Eulophidae	Kocourekia	cf. debilis	7	parasitic
Eulophidae	Melittobia	sp.	418	parasitic
Eulophidae	Tetrastichus	sp.	41	parasitic
Figitidae			1	parasitic
Gasteruptiidae	Gasteruption	sp.	2	parasitic
Ichneumonidae	Arcotomus	succinctus	3	parasitic
Ichneumonidae	Campodorus	sp.	1	parasitic
Ichneumonidae	Dichrogaster	sp.	1	parasitic
Ichneumonidae	Ephialtes	brevis	1	parasitic
Ichneumonidae	Ephialtes	decumbens	2	parasitic
Ichneumonidae	Ephialtes	macer	29	parasitic
Ichneumonidae	Ephialtes	spatulata	17	parasitic
Ichneumonidae	Exochus	dorsalis	1	parasitic
Ichneumonidae	Gelis	meabilis	9	parasitic
Ichneumonidae	Olesicampe	sp.	1	parasitic
Ichneumonidae	Poemenia	albipes	21	parasitic
Ichneumonidae	Poemenia	americana	20	parasitic
Ichneumonidae	Poemenia	thoracica	1	parasitic
Ichneumonidae	Rhorus	varifrons	1	parasitic
Ichneumonidae	Sinophorus	sp.	1	parasitic
Leucospidae	Leucospis	sp.	2	parasitic
Pteromalidae	Dibrachys	cavus	25	parasitic
Pteromalidae			1	parasitic
Sapygidae	Sapyga	martini	88	parasitic
Sapygidae	Sapyga	sp.	1	parasitic
Scelionidae			2	parasitic
Torymidae	Monodontomerus	mexicanus	4	parasitic
Torymidae	Monodontomerus	minor	227	parasitic
Torymidae	Monodontomerus	sp.	6	parasitic
